# Supplementary material for: Immunomodulatory Effect of Flammulina rossica Fermentation Extract on Healthy and Immunosuppressed Mice
Source: Molecules. 2023 Aug 2;28(15):5825. doi: 10.3390/molecules28155825 (PMC10421243; doi:10.3390/molecules28155825)
Supplement: Supplementary file 1 [file molecules-28-05825-s001.zip]

Archive with 1 entries (1 files):
- molecules-2470194-supplementary.pdf
